# Supplementary material for: Hepatic SPARC Expression Is Associated with Inflammasome Activation during the Progression of Non-Alcoholic Fatty Liver Disease in Both Mice and Morbidly Obese Patients
Source: Int J Mol Sci. 2023 Oct 2;24(19):14843. doi: 10.3390/ijms241914843 (PMC10573696; doi:10.3390/ijms241914843)
Supplement: Supplementary file 1 [file ijms-24-14843-s001.zip]

Archive with 3 entries (3 files):
- ijms-2617295 Supplementary Table S1.pdf
- ijms-2617295 Supplementary Table S2.pdf
- ijms-2617295 Supplementary Table S3.pdf
